# Supplementary material for: Bone marrow derived stromal cells from myelodysplastic syndromes are altered but not clonally mutated in vivo
Source: Nat Commun. 2021 Oct 25;12:6170. doi: 10.1038/s41467-021-26424-3 (PMC8546146; doi:10.1038/s41467-021-26424-3)
Supplement: Supplementary file 4 — Supplemental Data1 [file 41467_2021_26424_MOESM4_ESM.xlsx]

## Sheet: Sheet1
Patient	Name	Sequence
UPN79	ZFX_f	ACAAGGGCAAAAAAATGCAC
UPN79	ZFX_r	GGCAGGCCAACTTCTTTATG
UPN79	PRR14L_f	ACTGGAGGGCCTCTCCTAAG
UPN79	PRR14L_r	ATACCGACGGTGTTCCTCTG
UPN79	ZNF112_f	TGAACCCTCTGATGAATTTG
UPN79	ZNF112_r	GGCTTCAACTGGAGCTCAAA
UPN417	C22orf42_f	CCCTTGATATTCCAGCCAAC
UPN417	C22orf42_r	CAAGGCTCCTTGTGGGATT
UPN417	DOCK9_f	AGAGAGCGATGGGGGTTATT
UPN417	DOCK9_r	CACAGAAGCCCTTGCACAT
UPN417	HMMR_f	TCTCCTAGTACAACCTCACAATGC
UPN417	HMMR_r	CAACCTAACACGCTCACATGA
UPN417	KMT2D_f	ATCCCCTAAGGAAACAGAGG
UPN417	KMT2D_r	GGGCAAGGAACAAAACACC
UPN417	MMP27_f	CTCCCCAACACAATTTCCTG
UPN417	MMP27_r	CAATTCATGCCACGTCTCAC
UPN417	SERPIND1_f	TCACCAACGACTGGATTC
UPN417	SERPIND1_r	TGCTGCTGGCATTAACAAAG
UPN417	SHCBP1L_f	TTCTGATATCCCCCTTGACG
UPN417	SHCBP1L_r	TTCAAAATTGAGAGTCTTGGTTG
UPN417	UNC5A_f	GATGGTCATTGGCCTGAGAT
UPN417	UNC5A_r	ATGCGGCTCACCACTGCT
UPN417	ZNF853_f	GCGGGGGACAGTCCTATAGT
UPN417	ZNF853_r	ACTCAATGCAGCTGAGGTTG
UPN247	TNFRSF11A_f	CCTCCTGGGGAGGACTGT
UPN247	TNFRSF11A_r	TGCTTATTAAGAGAAAAAGCACAA
UPN247	ASCL5_f	GCCATAATTCTCTGGGCTCA
UPN247	ASCL5_r	CTCAAAAGGCAGTGGACACA
UPN247	FLVCR5_f	TTTCTTGGCTCTCTGGGATG
UPN247	FLVCR5_r	AGGAGGAATAGGCCATCCAT
UPN23	AQP2_f	CTGCCCTCTGTGCTACAGATT
UPN23	AQP2_r	TCTCTCCCTACATCACCCAGA
UPN23	RALGAPB_f	TATGCCTAGCCCTCTCTGCT
UPN23	RALGAPB_r	CCAAAATTTAAATCCCCAATGA
UPN23	WDR2_f	AGGTCGTGTCAAGGTTGTCC
UPN23	WDR2_r	TGAGGTCACACCCTGCTTC
UPN23	TRPM2_f	ATGTCTGACCCCTCTTGCAC
UPN23	TRPM2_r	CCGAAGATGGTGAGGTAGGA
UPN23	MUC16_f	TGACACTGTGAGCTGAGCAA
UPN23	MUC16_r	CAGAACAGTGACCGATGTGG
UPN23	SH3BP2_f	ACCACTGCCAGCAGAGGATA
UPN23	SH3BP2_r	ACTCTCCCGGAAGCAAGG
UPN23	LRRN4_f	TGTGATGAAGATGTGCCTCAG
UPN23	LRRN4_r	TCCAGCTGAAATGACCACAA
UPN23	HIRA_f	GCCACAAAGTGCAAACAGAA
UPN23	HIRA_r	TGCCTTTGGACCTAGAAAAAA
UPN23	DACH2_f	GGCTGCTCACTGTTTGTTGA
UPN23	DACH2_r	ACTCGTTGGTGTTGGTGTTG
UPN1999	ADK-F	GGCTGAAGAATGAGACAGGTG
UPN1999	AHDC1-F	CATAGCTTGCTGCTCGTCCT
UPN1999	AOAH-F	TTTTCAGAAAAAGTCCCACA
UPN1999	BCL9-F	GTGAGGAGCTCTCCATCAGG
UPN1999	BCL9L-F	GTCATGAGGCCTTGTGGAG
UPN1999	C8A-F	CCTTGTGTGTAATGGAGACCA
UPN1999	CDH7-F	AATCATTCCCATCATACCTCTT
UPN1999	CLEC4F-F	CACCAATTCCACCAACAACA
UPN1999	COL27A1-F	TTGACTCTGCCCATTTGTTG
UPN1999	COL6A3-F	ACAGAGCTGACGTGGACCTT
UPN1999	DGCR6-F	TGCGCTAGGGACTGTCATAA
UPN1999	DISP1-F	TGCTTCATGGCTTCTTCAGA
UPN1999	DPYD-F	ACCTGCTGGGATTGCAACTA
UPN1999	DUOX2-F	AGGATAGGGAAGGGCAGAGA
UPN1999	ETAA1-F	TCGGGAACCTCTGAGAATGT
UPN1999	FAM117B-F	AGAGAGTGCATGGGCTGAAG
UPN1999	FAM19A1-F	TGATGCTCAGTTCTGAAGTGCT
UPN1999	FAM78A-F	ACAGACAATCCGCCAACATC
UPN1999	FBRSL1-F	AGACAGAACCGTGTCCATCC
UPN1999	FCRL5-F	AGGCTTGGATTCACCTGAAG
UPN1999	FN1-F	TTTATTCGAGGGCTGGTCAC
UPN1999	G6PC-F	CAAGGGCTCTGCTGACATCT
UPN1999	GABBR2-F	TGGTCCGTGTAGTTGAAGTCC
UPN1999	GABRA4-F	CCCCAAATGTGACTGGAAAG
UPN1999	GIPC1-F	GCTCAGCCTCCTCATTTTCC
UPN1999	HERC1-F	TGATGTGAAAATTGCTTTGACC
UPN1999	JAG1-F	ACTGTTGCGGTTTAGCTGGT
UPN1999	KCNJ4-F	GCGATACACCAGAAGAGGAG
UPN1999	KCNK1-F	CTTCTTGGAGGAGCACGAGT
UPN1999	KIAA0895-F	TTTTGGGTTTAGGTGGCAGT
UPN1999	KIAA2026-F	TGAGTGTGTTTTTTTCCATGAGA
UPN1999	KIF13A-F	CTCAGCTGACTGGTGCTGTG
UPN1999	KLHDC8A-F	AAACCAACCAAGCAAAAAGG
UPN1999	LACE1-F	TCACACCATGACAAGAAAGAGG
UPN1999	LDLR-F	GGCAACATAGCCAGACCTCT
UPN1999	LRRC40-F	CTAACCAAACCGGTCGAAAT
UPN1999	LZTFL1-F	CCTGCATATTCGTGAGCAAA
UPN1999	MARC1-F	TGTGGGTATCACTTGGCAGA
UPN1999	MIR410-F	GCAGGGGTCTCTTTCCTGTC
UPN1999	MOGAT2-F	CTGCAGACACTTGCTGTCCT
UPN1999	MPV17L-F	ACGCTGGAGTCTGTGGTTTT
UPN1999	MYADML-F	ACCAGGTGGGCAGAGTACAC
UPN1999	MYH10-F	ATGGGGGAATACGAAAAACC
UPN1999	NCKAP5-F	AGTGTCCCAAGAACCCACAG
UPN1999	NDUFA11-F	GAAGTGGACGTGACCCTGAG
UPN1999	NRXN1-F	CCTGCATGCTGCAGATCTAA
UPN1999	OPTN-F	ATTCTAGGCATGAGCCACCA
UPN1999	OR4E2;DAD1-F	CCGTCCCTTCAAACTTGTGT
UPN1999	PAPPA2-F	AGGCCTGAAGAGGGAGAAAG
UPN1999	PCDHA11-F	GACTCAGGTGTCAACGGACA
UPN1999	PLB1-F	GTGGACTCAGGACTGGTGGT
UPN1999	PLCH2-F	GACTTTCAGGCCGCTTCTC
UPN1999	PROSER1-F	CCTTATTCTGCACAATCTCCA
UPN1999	PTCHD4-F	TGGTATTGGTGGTGATGATGA
UPN1999	PTCRA-F	CTCCGTCTCAAAAAGCAAGC
UPN1999	RAD23A-F	GTCACTCAGGAGACCACGTGT
UPN1999	REPS2-F	TTCCAACCAGTTTAATTCATTT
UPN1999	RIN3-F	GGGCAAATGAGAAACTGAGC
UPN1999	RPUSD2-F	CAGGGGAAGCTGGATATGAA
UPN1999	RTCA-F	GGTGTGACTTCTCCTGGTCAA
UPN1999	RTF1-F	ACCTGTGGCTGGTGATTTTC
UPN1999	RUNX1T1-F	ATGCCCTCCTCCAAAGAAAT
UPN1999	RYR2-F	TGTTGAGGACACACCTTGGA
UPN1999	SCN11A-F	TCTTGGCTGTCACAGAAGCT
UPN1999	SECISBP2L-F	CGCTAGTCGGTGTAAACAGC
UPN1999	SLC12A5-F	CCTTCTCCATTCACCCAGGT
UPN1999	SLC27A2-F	CCAGAAACCACCAGTGACCT
UPN1999	SLC27A2-F	CCAGAAACCACCAGTGACCT
UPN1999	SPTBN1-F	TGGCTGGTACTGAACTGTGC
UPN1999	SUCO-F	TCAGCTGACTTTGACAGGACA
UPN1999	TANC1-F	CAGTTGGGTGGCAGACAGAT
UPN1999	TKTL1-F	GTGGAGGGAGTGGCACGAG
UPN1999	TMEM92-F	CCCTACAGTGAGGTGGGTGT
UPN1999	TTYH3-F	GGGTCCTCATGTCCTTGGTA
UPN1999	VPS13B-F	AAAGTGATCAGTGATGCATTGG
UPN1999	ZFX-F	ACAAGGGCAAAAAAATGCAC
UPN1999	ZMYND15-F	TCTTCTCCAACCCTGGTCAC
UPN1999	ZNF334-F	AAGGGAGGCAACAAAGAATG
UPN1999	ZNF462-F	GTGAGGCGAAATGAGGTCTT
UPN1999	ADK-R	GCATTACCATACCCTTGTACCC
UPN1999	AHDC1-R	CTGGAGAGTGGAGCCTCAG
UPN1999	AOAH-R	GAGTAGGATGGGGAAGATCGA
UPN1999	BCL9L-R	GGTGGCATCAGTGCTGAA
UPN1999	BCL9-R	CAGGCCTCAGTTTCCTTGTT
UPN1999	C8A-R	ACTGGGGTGAAGGGAGATG
UPN1999	CDH7-R	TTCCTTCCTGGGTTTCTTTG
UPN1999	CLEC4F-R	GGTAGTGAGATGGCAGTGCA
UPN1999	COL27A1-R	ACAGACTTCCCCGTTCTGAG
UPN1999	COL6A3-R	CCACAGCATAAGTCGTGGAT
UPN1999	DGCR6-R	CCTGCACGATTTCGAACAC
UPN1999	DISP1-R	TTCCATGCCTAATTCAGCAG
UPN1999	DPYD-R	TGACAACCCACTTGGTCTGA
UPN1999	DUOX2-R	TCCTCAGGTACCAGGAGCAG
UPN1999	ETAA1-R	TTTGCTGCCTTATTTTTGGAA
UPN1999	FAM117B-R	TTTTTAAATCTGATGTTAATAGACAGG
UPN1999	FAM19A1-R	CCTCAGCCCCTAGCACAAG
UPN1999	FAM78A-R	GGTGCCTGTGGTCCTACCTA
UPN1999	FBRSL1-R	GGTTTGACAGAAGCCAGGAG
UPN1999	FCRL5-R	GGAGATGGGGAGGGACTATG
UPN1999	FN1-R	GGTTTTAGGCGGACCACAC
UPN1999	G6PC-R	GGTTGGAAGCATGAGTAGCC
UPN1999	GABBR2-R	TGAAAATGGGGGGTCTGTAA
UPN1999	GABRA4-R	TTGGCAACAGAACTGAGGTG
UPN1999	GIPC1-R	GCTGGTTTCAAAGTTTTGACC
UPN1999	HERC1-R	TCAGACTGTGCAAGTTCTCCA
UPN1999	JAG1-R	TCTATCCTGAGCTGAGAAGG
UPN1999	KCNJ4-R	TGAGAGTCTTGGGGCTGAGT
UPN1999	KCNK1-R	ACGCCAGTAAGGGGAAGGT
UPN1999	KIAA0895-R	TTGACAACAAAAGAAGCATTTCA
UPN1999	KIAA2026-R	TTTTAGGGAAAATGGTATCATCG
UPN1999	KIF13A-R	TGCAACGTCCCTTTCTCTCT
UPN1999	KLHDC8A-R	TGGACCAAGTTTCCCAACAT
UPN1999	LACE1-R	TTCACACATGAGGGAATGGA
UPN1999	LDLR-R	TTCCCTGTCCAGGAGAAAAA
UPN1999	LRRC40-R	GTGGGGCTGCAGCTTCTG
UPN1999	LZTFL1-R	TGCTGTAAGTCAGCCCACTTT
UPN1999	MARC1-R	GCCCAGTCCTACCTCTTCAG
UPN1999	MIR410-R	GCACAACCCTAGCATCTTCC
UPN1999	MOGAT2-R	ACTACCAGCCCCAGTTTCCT
UPN1999	MPV17L-R	AATGCCATTTTGCCACTATT
UPN1999	MYADML-R	CCCCTACGTGTACCACAACC
UPN1999	MYH10-R	CTGGCGTATGACAAACTGGA
UPN1999	NCKAP5-R	CCCACCTCCTTCCCTAAACT
UPN1999	NDUFA11-R	CACTGGAACCTTGACCTTCC
UPN1999	NRXN1-R	TGAAAAGCAACGACTGCTGA
UPN1999	OPTN-R	TCCACTGAGCACTTTCCAAA
UPN1999	OR4E2;DAD1-R	CACCACCAGCTGAGTTCCAT
UPN1999	PAPPA2-R	CCCAAAGTACCCTCAAGAGC
UPN1999	PCDHA11-R	ACCAGCGAGTAGGACACCAG
UPN1999	PLB1-R	GAGAGGGGCACTTGAGTTTG
UPN1999	PLCH2-R	GACCCTGGCCTGGGAGCT
UPN1999	PROSER1-R	TGTGAATAAGCTGGGGAAGC
UPN1999	PTCHD4-R	TGATTCACCCAGAATCAGACA
UPN1999	PTCRA-R	ATATCCGAGCCCCTTTCTGT
UPN1999	RAD23A-R	CGTCTCGTCAGGCTCCAT
UPN1999	REPS2-R	AGTAGGCTGAGGGTCAGCAA
UPN1999	RIN3-R	CGTGGTCAAAGTGAAAACAGAG
UPN1999	RPUSD2-R	AAGGACCACTTCGGAACTCC
UPN1999	RTCA-R	CATCATTCTATAACATTCCAATCCTG
UPN1999	RTF1-R	ATTTGTTTGGCCTTGTCCTG
UPN1999	RUNX1T1-R	CCACCTCAGCATTACCGTTT
UPN1999	RYR2-R	TGGACGTTTGCATCAAGAAA
UPN1999	SCN11A-R	AGCTGGACACCAAGTCAGGT
UPN1999	SECISBP2L-R	CAAGTGGTCTGACACTTCTCG
UPN1999	SLC12A5-R	TGTTTGAGGATCTGGGAACG
UPN1999	SLC27A2-R	GCTGGGAGCTGAAATGAAGA
UPN1999	SLC27A2-R	GCTGGGAGCTGAAATGAAGA
UPN1999	SPTBN1-R	TGCAGCTCCAAAGCAAAGTA
UPN1999	SUCO-R	GTCTCTCTCCTCTTTCTTTTCA
UPN1999	TANC1-R	TGGAAGGCTCCAATAAAACAA
UPN1999	TKTL1-R	CATTACGACACAGCCCATTG
UPN1999	TMEM92-R	GGTGCCAGCAGTCTCTAGCT
UPN1999	TTYH3-R	AGGACCCACTGTCTGCTGAG
UPN1999	VPS13B-R	CCATGATCTGGAAATCTGTGTT
UPN1999	ZFX-R	GGCAGGCCAACTTCTTTATG
UPN1999	ZMYND15-R	CAGGCTGATGCCCACACTAT
UPN1999	ZNF334-R	TTTCCCATTAACAGGGTATCATG
UPN1999	ZNF462-R	AAGTGGCCCAACTTACATGC
UPN44	C21orf91_F	AAAGTGGCACCTGAATCTTG
UPN44	CUL7_F	AGATAACCCCCACCCTCACT
UPN44	GBP5_F	TTTCCTGTTCTCACTGGTTTTACA
UPN44	INVS_F	TGGGGAAATCAAGAGAGGAA
UPN44	ZDBF2_F	CGACTGCAGAAAGCTCACAA
UPN44	C21orf91_R	AAGGGGCCATAAAGACTGCT
UPN44	CUL7_R	CTCATTCAGAGAGCCCTTCG
UPN44	GBP5_R	GGAATTTTTCCAGGTTTGGTG
UPN44	INVS_R	TTCCTCATGCCATGTTGTGT
UPN44	ZDBF2_R	CAACCTTGAGAACAGAGCTTGA
UPN252	CCDC47_F	CCAAGATCATGCCATTGC
UPN252	CCDC47_R	TTCAGCATCTTATCCCTTCATG
UPN252	LGR6_F	CAGCCTGGGTAACAGAGACC
UPN252	LGR6_R	GGAAAGAACATGCAGGGAAA
UPN252	ELMOD1_F	CCTGGAGGAGCTGAAACAAG
UPN252	ELMOD1_R	CCCTCCAACTCAGCATTTATT
UPN221	IQCB1_F	GCCAGAGGTAAGGGGTTTTT
UPN221	IQCB1_R	TCATTGTCCTGATTCCAGAACTT
UPN252	GLRA2_F	GCCTCCAAGTGAAAGATGGA
UPN252	GLRA2_R	CATGTAGGTGCCAGGAAACC
UPN221	CLEC2B_F	TGGCTTTTATGTGTAGCCTGA
UPN221	CLEC2B_R	TTGGAAAAGAAACTCTTTTGATCC
UPN221	A2M_F	ATTGGAGGTTGGAGAGTGGA
UPN221	A2M_R	TCATCCTTCCTAAAAATTCTCAA
UPN65	ZFX_F	AAGCTGTCTTCTTCCCTGATTG
UPN65	ZFX_R	TTGGCTTTCACCATAACTTGG
UPN79	PRR14L_F	ACTGGAGGGCCTCTCCTAAG
UPN79	PRR14L_R	ATACCGACGGTGTTCCTCTG
UPN79	ZFX_F	ACAAGGGCAAAAAAATGCAC
UPN79	ZFX_R	GGCAGGCCAACTTCTTTATG
UPN223	TNFRSF11A_F	GAAGTGCGAGGAGGAACTTG
UPN223	TNFRSF11A_R	TAGCACCCTGGAGCTTTCTT
UPN223	TMEM237_F	CCCAGAGACCCAACCTCTAA
UPN223	TMEM237_R	AAATCACCGCCACCACTTAG
UPN247	TNFRSF11A_F	CCTCCTGGGGAGGACTGT
UPN247	TNFRSF11A_R	TGCTTATTAAGAGAAAAAGCACAA
UPN223	TTN_F	TCACAGAAACAGAAAAGAGTGTTTG
UPN223	TTN_R	CCCAGCCTATTTTTGTCCAG
UPN247	ACSL5_F	GCCATAATTCTCTGGGCTCA
UPN247	ACSL5_R	CTCAAAAGGCAGTGGACACA
UPN79	ZNF112_F	TGAACCCTCTGATGAATTTG
UPN79	ZNF112_R	GGCTTCAACTGGAGCTCAAA
UPN247	FLVCR2_F	TTTCTTGGCTCTCTGGGATG
UPN247	FLVCR2_R	AGGAGGAATAGGCCATCCAT
UPN237	MICU3_F	CGGGTGTCTCCTCCACTCT
UPN237	MICU3_R	CGCACTCACCGTCTCCTT
UPN237	OR52E2_F	TGCAGCAACAGATCTCAAAA
UPN237	OR52E2_R	TCATGAAGCCCGACTCAAGT
UPN237	ATP10A_F	CCTGTATTAGCCTGGGAAACA
UPN237	ATP10A_R	CCTGAGGAGTCCAAGGTGAG
UPN237	UNC79_F	GTCGTGCATAGATCGGTGTG
UPN237	UNC79_R	AGGGGGAAGAGGCTCAAATA
UPN237	ZBTB39_F	CTCATGAGGTTAAGGGTGGAA
UPN237	ZBTB39_R	CAGCACAAATGCAACAGTGG
UPN237	OTOF_F	GAGTGCGACTTGGTGCAGAT
UPN237	OTOF_R	GCCTCTCTCCTACCCATCCT
