# Supplementary material for: Bone marrow derived stromal cells from myelodysplastic syndromes are altered but not clonally mutated in vivo
Source: Nat Commun. 2021 Oct 25;12:6170. doi: 10.1038/s41467-021-26424-3 (PMC8546146; doi:10.1038/s41467-021-26424-3)
Supplement: Supplementary file 5 — Supplemental Data2 [file 41467_2021_26424_MOESM5_ESM.xlsx]

## Sheet: Tabelle1
sample_pseudonym	number of mutations with VAF >10%	bp removed	% removed from hg19
UPN01	43	134445973	0.0434302
UPN02	100	129946312	0.0419767
UPN03	180	64223532	0.0207462
UPN04	212	68679358	0.0221856
UPN05	106	64700483	0.0209003
UPN06	789	80793819	0.0260989
UPN07	110	233530864	0.0754377
UPN08	208	74289162	0.0239977
UPN09	32	60031997	0.0193922
UPN10	225	0	0
UPN11	66	23751526	0.00767248
UPN12	169	0	0
UPN13	85	0	0
UPN14	51	0	0
UPN15	27	0	0
UPN16	39	35443465	0.0114493
UPN17	3	0	0
UPN18	32	0	0
UPN19	4	0	0
UPN20	24	0	0
UPN21	8	120264026	0.038849
UPN22	2	0	0
UPN23	5	0	0
UPN24	46	188011286	0.0607335
UPN25	22	136841493	0.0442041
UPN26	142	70508949	0.0227766
UPN27	2	21003879	0.00678491
UPN28	40	429580139	0.138768
UPN29	5	0	0
UPN30	62	0	0
UPN31	29	0	0
UPN32	16	0	0
UPN227	45	148092856	0.0478386
UPN34	19	40412638	0.0130545
UPN35	5	200790193	0.0648615
UPN23	136	0	0
UPN37	57	0	0
UPN38	25	0	0
UPN233	27	0	0
UPN40	13	0	0
UPN41	16	119280294	0.0385312
UPN42	13	148088335	0.0478371
UPN43	22	0	0
UPN44	8	0	0
UPN45	64	0	0
UPN46	30	0	0
UPN47	8	67666121	0.0218583
UPN244	26	0	0
UPN49	26	30618283	0.00989066
UPN247	55	29134476	0.00941134
UPN51	46	43353717	0.0140046
UPN52	47	0	0
UPN53	64	0	0
UPN54	381	71908410	0.0232287
UPN55	20	73627580	0.023784
UPN56	34	70403445	0.0227425
UPN57	74	87121671	0.028143
UPN58	4	0	0
UPN59	4	0	0
UPN60	49	34201900	0.0110483
UPN61	5	91070343	0.0294186
UPN62	146	85723753	0.0276914
UPN63	999	0	0
UPN64	85	0	0
UPN65	450	3169355	0.0010238
UPN66	129	13109099	0.00423465
UPN67	178	0	0
UPN68	20	13109099	0.00423465
UPN69	35	0	0
UPN44	132	68918108	0.0222627
UPN71	29	0	0
UPN72	40	0	0
UPN73	75	0	0
UPN74	828	0	0
UPN75	43	0	0
UPN76	160	0	0
UPN77	311	130643740	0.042202
UPN78	133	0	0
UPN79	519	0	0
UPN80	226	75132861	0.0242702
UPN81	11	0	0
UPN82	101	0	0
UPN79	131	0	0
UPN84	285	69313182	0.0223903
UPN85	96	12760889	0.00412216
UPN86	5	83755543	0.0270556
UPN87	32	0	0
UPN1999	21	205289277	0.0663148
UPN89	11	15433622	0.00498554
UPN90	17	0	0
UPN91	62	0	0
UPN1301	61	0	0
UPN93	65	322914076	0.104311
UPN417	26	82709378	0.0267177
UPN95	26	0	0
UPN96	33	0	0
UPN97	56	0	0
UPN98	23	0	0
