# Supplementary material for: Bone marrow derived stromal cells from myelodysplastic syndromes are altered but not clonally mutated in vivo
Source: Nat Commun. 2021 Oct 25;12:6170. doi: 10.1038/s41467-021-26424-3 (PMC8546146; doi:10.1038/s41467-021-26424-3)
Supplement: Supplementary file 6 — Supplemental Data3 [file 41467_2021_26424_MOESM6_ESM.xlsx]

## Sheet: Tabelle1
gene	n nonsilent mutated	p value
ZFX	7	0.000840274
RPS4X	3	0.00355468
RAX2	3	0.00400161
HTRA2	4	0.00549106
CARHSP1	3	0.00621504
TREML4	3	0.00682306
OSBPL6	3	0.00712442
SLC10A2	3	0.00765393
CLEC6A	3	0.00955747
LMNA	4	0.0137055
SUSD3	3	0.0159015
HHAT	3	0.0187796
PARD6G	3	0.0220101
ENO3	3	0.0261717
KLF17	3	0.0266741
GPA33	3	0.0268092
TNFRSF11A/RANK	5	0.0270144
OR2T6	3	0.0278314
PNLIP	3	0.0341605
MANBA	3	0.0379985
FBXO21	3	0.0441623
CHEK1	3	0.0483169
RBM44	4	0.0507624
FAM161B	3	0.052832
ATN1	4	0.0529488
CDH8	3	0.0556258
ARG1	3	0.0571933
GALNTL6	3	0.0579891
ICAM5	5	0.058297
USP51	3	0.0586121
MAP4K4	3	0.060734
PIWIL4	4	0.061259
GPRIN1	3	0.0629626
EFCAB4B	3	0.0641792
ZNF711	3	0.0649903
DDR2	3	0.0677768
C11orf95	3	0.068117
ELAVL1	3	0.0692984
C6orf222	4	0.069983
SCN11A	5	0.0719677
ATG9A	3	0.0721198
TNK1	3	0.0724702
CBLB	3	0.0729148
QTRT1	3	0.0731702
TROAP	3	0.07393
PTK7	4	0.0740304
SHISA2	3	0.0750791
MCM3	3	0.0772281
RAPH1	6	0.0789283
TAF4B	3	0.0802044
FBXO10	3	0.0817555
ASB15	3	0.0842237
GALR3	3	0.0843527
CACNA1S	5	0.0914179
DRP2	4	0.0936236
SSX2IP	3	0.094942
PPFIA2	5	0.0957098
MED14	6	0.10053
ARHGAP36	3	0.100745
NPTX1	4	0.101434
ZBTB4	4	0.103169
FLVCR2	3	0.104027
BACH2	3	0.105037
CHRM4	3	0.107662
SLK	3	0.108484
ZMYM3	4	0.112139
ARHGAP31	3	0.114863
SEMA5B	3	0.115433
ARNT2	3	0.116007
SETBP1	4	0.131244
OSBPL5	4	0.131331
COG7	4	0.132753
SEC31B	3	0.133103
PWWP2B	3	0.133183
SKI	3	0.137928
ADAM30	3	0.138367
AGAP2	3	0.138983
CRYBG3	3	0.142538
SLITRK2	3	0.142667
BAI1	3	0.145754
SYNPO2L	3	0.147007
DNMT3A	3	0.148821
ZNF579	3	0.148997
SLC4A5	4	0.149621
ECM1	3	0.15408
DSC3	3	0.155805
USH1C	3	0.156217
CUX2	3	0.156414
SLC6A5	3	0.15684
ATP13A5	3	0.157742
TRIM62	4	0.161199
DEPDC1	3	0.161442
GPI	3	0.162347
ITIH2	3	0.164623
CERK	3	0.165349
ARHGEF12	3	0.169866
SEMA5A	4	0.171778
IGFN1	6	0.172765
IGDCC4	3	0.173661
ESR1	3	0.174962
MYO19	3	0.175306
SP3	3	0.176118
ADAM8	4	0.177619
PASK	4	0.180573
BEND2	3	0.185836
BRDT	3	0.187921
PLEKHA5	3	0.187928
ANKK1	3	0.193139
AKAP3	3	0.194759
SLC22A5	3	0.198883
AKAP10	3	0.201633
CLCN7	3	0.204244
DISP1	4	0.204316
MVP	3	0.207055
CASKIN1	3	0.208147
CYLD	3	0.210454
ZNF598	3	0.211865
KCNMA1	4	0.211949
GRIK5	3	0.212007
KDM2B	3	0.21233
HAS1	3	0.213453
GNPAT	3	0.213848
CCDC141	3	0.215363
NHSL2	3	0.217614
LOXL4	3	0.219428
SH3PXD2A	3	0.219649
TRPS1	3	0.224766
FBF1	3	0.228417
COL4A2	4	0.229042
PUM1	3	0.231044
TSSK6	3	0.231912
BRWD3	3	0.233387
NPHP4	3	0.233762
LRRC7	3	0.234416
FLNB	5	0.235608
TRIP12	3	0.236852
MYO3B	3	0.237828
ZNF804A	3	0.237867
PXDNL	3	0.238334
PPFIBP2	3	0.240617
SPATA5L1	3	0.241578
SPIRE2	3	0.243583
MKL1	4	0.250427
CDH2	3	0.250883
WDR62	4	0.251051
AR	3	0.25367
DLGAP4	3	0.254412
PLEKHA4	3	0.256366
PLEKHH1	4	0.264593
ERCC6L	3	0.267552
TSC22D1	3	0.269512
NPR1	3	0.269786
RALGAPB	3	0.270147
MAGEL2	3	0.272201
ATRN	5	0.282421
AAK1	3	0.283838
SCN10A	3	0.285897
USP42	3	0.287997
SLITRK4	3	0.290227
ATP4A	3	0.291324
LCT	6	0.294022
AGRN	3	0.295358
MEGF6	3	0.296903
AGL	4	0.298911
SOS2	3	0.300923
ANKRD11	3	0.302126
CARD10	3	0.310061
PCDH8	3	0.311025
EPAS1	4	0.315002
GOLGA2	3	0.317857
COL6A3	6	0.320604
LRBA	6	0.320745
NRXN2	4	0.321997
PCDH12	3	0.32265
WDR17	3	0.327308
CDH9	3	0.335999
SLITRK3	3	0.339417
HDAC9	3	0.339669
LRP2	10	0.340349
MAST2	5	0.34314
PCDHA6	3	0.343222
PNPLA6	3	0.343463
EMILIN1	3	0.345077
FER1L6	4	0.345873
GBA2	3	0.349878
CDON	3	0.354748
TIAM2	3	0.357463
FAM120C	3	0.371715
CPT1C	3	0.374929
ASXL1	5	0.375153
KIAA1549	4	0.385867
KIAA1614	3	0.388586
APAF1	3	0.389028
WDR81	3	0.39193
NLRP4	3	0.392433
RP1	4	0.394676
GALNT10	3	0.398454
ZSWIM5	3	0.398672
DNA2	3	0.402624
ABCA13	6	0.410469
GPR112	6	0.412725
KIAA0368	3	0.414666
MICAL2	3	0.420046
PLB1	3	0.424203
NCAN	3	0.440764
CEP192	4	0.441989
CDH7	3	0.447082
NRK	4	0.453228
C5orf42	5	0.455348
CACNA1B	3	0.456277
UBR1	3	0.4664
NCOR1	3	0.477016
PCDH19	3	0.483846
GUCY2F	4	0.485208
MYPN	3	0.486561
GLI2	3	0.489154
TTC16	3	0.494076
SCAP	3	0.50504
PAPPA2	3	0.505358
USP9X	3	0.506627
TNC	4	0.510173
WDR11	3	0.51223
ABCC2	3	0.512422
IRS2	3	0.515816
SEC31A	3	0.520575
MUC5B	4	0.522467
LRIG3	3	0.5264
CAD	4	0.527132
LAMA5	8	0.529642
ZNF335	3	0.529677
ALK	3	0.534662
STOX1	3	0.538853
MYO16	3	0.543911
AXL	3	0.563958
MYO10	3	0.572866
SCN4A	3	0.57716
DNAH8	4	0.581012
MYH14	3	0.582753
DNMT1	3	0.582762
SETD1A	3	0.587489
CSMD2	6	0.58766
KIF26A	4	0.590111
ATRX	4	0.593114
NF1	4	0.594567
SPTBN4	3	0.611044
ARVCF	3	0.621395
TRANK1	5	0.629338
HELZ	3	0.631116
EVC2	3	0.635461
ATP8B1	3	0.652626
KIAA1432	3	0.654567
ZNF469	6	0.658002
ZPBP2	4	0.664004
ZNF236	4	0.664987
MYH15	3	0.66548
SON	4	0.666763
EP300	3	0.682017
ADAMTS13	3	0.68213
BDP1	3	0.682181
MUC6	3	0.688082
PKDREJ	3	0.695358
MPDZ	3	0.696742
SVEP1	3	0.702614
NEBL	3	0.705016
IGSF10	3	0.711044
PTPRS	3	0.717616
MLLT4	3	0.728348
ESPNL	3	0.730273
FHOD3	3	0.732651
OBSL1	3	0.736921
STAB2	3	0.737308
COG3	3	0.740892
ROBO2	3	0.759771
SCRIB	3	0.765471
SIPA1L3	3	0.766742
MUC2	3	0.77272
DLG2	3	0.775984
NUP210	3	0.776169
KCNT1	3	0.777483
CACNA1F	3	0.779668
RYR3	5	0.787516
KIAA0100	4	0.789149
DCHS2	4	0.791798
MYO15A	6	0.794159
FRYL	3	0.804768
NBAS	4	0.805571
DNAH7	4	0.807721
HCFC1	4	0.815352
TNRC18	3	0.815766
PGR	4	0.816515
LRP1B	5	0.817498
KIF26B	3	0.820091
GLTSCR1	3	0.820659
CENPE	3	0.833292
EPPK1	3	0.834194
HSPG2	5	0.835522
MXRA5	3	0.839278
MYO9B	3	0.846002
RYR1	4	0.846897
DIP2A	3	0.868333
LAMA1	3	0.870885
RP1L1	3	0.88044
HMCN1	5	0.882519
DSCAM	4	0.883905
MYO18B	5	0.889574
ZFC3H1	3	0.89203
TRRAP	4	0.89591
LYST	3	0.897109
SRRM2	3	0.897907
SORCS3	4	0.907726
VPS13B	3	0.911104
ZFHX4	3	0.926872
ANK2	3	0.930562
NCOA6	3	0.930778
CNOT1	3	0.935874
NOTCH1	5	0.938433
SYNE2	5	0.942283
MGA	3	0.951266
DNAH2	4	0.952716
MTOR	3	0.956448
SPG11	3	0.956824
DNAH5	5	0.958008
OBSCN	8	0.961007
PCNT	4	0.961926
DLGAP2	4	0.963287
PKD1	3	0.963805
PKHD1	4	0.969477
ALMS1	3	0.976259
AKAP9	3	0.976731
SSPO	4	0.980372
ANK3	3	0.981497
EML6	4	0.982769
RELN	3	0.98537
CHD7	3	0.987457
FREM1	4	0.98777
PKHD1L1	4	0.992496
MYH11	4	0.992701
ABCA7	3	0.994119
ZZEF1	3	0.994833
PDZD2	4	0.995408
HUWE1	6	0.996193
ALPK1	4	0.996211
DNAH11	5	0.996334
DNAH17	3	0.996952
MACF1	7	0.998047
PKD1L1	4	0.998438
MYCBP2	3	0.999336
XIRP2	3	0.999374
AHNAK2	4	0.999424
ZDBF2	3	0.999613
CSMD1	8	0.999627
MDN1	3	0.999793
FBN1	3	0.999807
MUC16	10	0.999879
NEB	4	0.999879
FAT2	6	0.999879
CSMD3	5	0.999895
TTN	19	0.999905
AHNAK	4	0.999921
GPR98	3	0.999941
WDFY3	4	0.999949
DNHD1	5	0.999954
BPTF	3	0.999957
FAT1	3	0.999971
SACS	3	0.999978
DYNC1H1	4	0.999982
FAT4	5	0.999991
USH2A	5	0.999991
SYNE1	4	0.999991
FREM2	3	0.999994
LRP1	4	0.999995
HERC2	3	0.999996
RYR2	4	0.999996
RNF213	3	0.999996
DNAH9	3	0.999997
CHD8	3	0.999998
EYS	3	0.999999
APC2	4	0.999999
VPS13A	3	1
DNAH14	3	1
