# Supplementary material for: Bone marrow derived stromal cells from myelodysplastic syndromes are altered but not clonally mutated in vivo
Source: Nat Commun. 2021 Oct 25;12:6170. doi: 10.1038/s41467-021-26424-3 (PMC8546146; doi:10.1038/s41467-021-26424-3)
Supplement: Supplementary file 7 — Supplemental Data4 [file 41467_2021_26424_MOESM7_ESM.xlsx]

## Sheet: Tabelle1
gene	n nonsilent mutated	p value
HIST1H2BJ	3	0.00267307
PRSS1	3	0.0034594
DNAJC3	2	0.00371863
DYX1C1	3	0.00674097
OR4C12	2	0.00735825
GAL3ST4	2	0.00736471
PAQR8	2	0.00886025
MC2R	2	0.0116981
OR5H2	4	0.0121433
PELI1	2	0.0130053
C2CD4D	3	0.0146294
PTPN21	2	0.0217909
C12orf77	2	0.0220654
GLRA2	3	0.0233285
PRSS48	2	0.0244869
KIAA0226	2	0.0246883
SLC24A4	3	0.0284754
CD3EAP	2	0.0303663
CAPN6	3	0.0339667
NPAS1	3	0.0340307
B3GALT5	2	0.0361196
SPIN4	2	0.0365871
USP54	2	0.0378211
OR8J3	2	0.0379029
SH3RF1	3	0.038797
FOXN4	3	0.042946
RIMS3	2	0.0429496
MRPS7	2	0.0430066
FHL5	2	0.04338
SLC20A1	3	0.0445829
DEFB136	2	0.0467602
PTPDC1	2	0.0488225
KRTAP1-3	2	0.0500226
PTP4A1	2	0.0500793
SSTR2	2	0.05018
ENDOG	2	0.0506589
SNAI1	2	0.0514322
OR6A2	2	0.0515847
FAM110C	2	0.0543117
OR2T6	2	0.0556627
THG1L	2	0.0564665
CAPZA2	2	0.0566646
VGLL1	2	0.0567375
ZFP36L2	2	0.0572069
DAO	2	0.0574941
MARCH8	2	0.0576437
CTRL	2	0.0576568
OR4A16	2	0.0579742
PNMAL2	2	0.0591379
OR51B4	2	0.0628
SLC41A1	2	0.0647303
FBXO24	2	0.0661143
NFE2	2	0.066668
IGSF5	2	0.0669929
WNT7A	2	0.0676305
GSTT1	2	0.0677772
CD93	2	0.0708342
TRDMT1	2	0.0714274
PEX14	2	0.0728818
PPP2R2B	2	0.0733146
OR2A5	2	0.076717
AIPL1	2	0.0796688
VGLL4	2	0.0797376
ST8SIA6	2	0.0809631
ZNF804A	2	0.084377
CFTR	3	0.0844051
ADAMTS1	3	0.0850145
PPP1R3C	2	0.09132
CCDC73	2	0.0941191
IRX4	2	0.0947759
BAG1	2	0.0955058
HDAC1	2	0.0955349
ANKRD13A	3	0.097349
NOBOX	2	0.0984947
UBXN7	2	0.0997642
B4GALT2	2	0.0999297
SLC6A3	3	0.10028
UFSP2	2	0.101262
GPR135	2	0.1029
FRMD6	2	0.103356
ASNS	2	0.106336
SAMD4A	2	0.107857
ILDR2	2	0.108438
PTPN7	2	0.108805
CALCR	2	0.109438
WDR63	3	0.110468
ACPT	2	0.110808
LCP2	2	0.112699
ABI2	2	0.112814
GDPD2	2	0.113323
IRX2	2	0.114301
ZNF48	2	0.115531
ARHGAP25	2	0.116258
CDS1	2	0.11765
HEXDC	2	0.118196
LRFN5	2	0.11972
CLIP1	2	0.120648
DNAI1	2	0.123819
MXRA8	2	0.125719
ASAP2	3	0.125755
TRPV6	2	0.127784
ATF2	2	0.1294
SRL	2	0.130333
THBS1	2	0.132717
PHF2	3	0.133047
IFFO2	2	0.133067
ATXN1L	2	0.133098
ADAMTS14	3	0.133496
SEMA4B	3	0.13436
OVGP1	2	0.138423
DES	2	0.138803
APBB1IP	2	0.141003
SLC26A5	2	0.141436
YLPM1	2	0.145679
FMN2	2	0.147151
SMAD7	2	0.147192
SIRT1	2	0.149984
CAPN14	2	0.150033
RFX4	2	0.150273
ZIK1	2	0.15184
TCP11L1	2	0.151975
XIRP1	4	0.153974
ZNF398	2	0.159013
SLC45A4	2	0.15967
DDX59	2	0.160903
PPP1R3F	3	0.161524
ZBTB1	2	0.165136
PDILT	2	0.165448
ZNF775	2	0.167113
TARSL2	2	0.167586
VAV1	2	0.173694
SLC27A3	2	0.173869
TSPYL2	2	0.179667
LILRB1	2	0.181389
THEMIS	2	0.182457
F2	2	0.183081
FAM47C	2	0.183312
ERN1	2	0.183599
FANCA	2	0.184313
LILRB2	2	0.187846
ABCC4	3	0.189655
IL4I1	2	0.191134
SLC26A6	2	0.195164
AARS2	2	0.197408
KDM3A	2	0.201346
CTBP2	2	0.205376
CCDC39	2	0.205786
DIS3L2	2	0.205859
DMGDH	2	0.206709
TMEM158	2	0.207258
MOCOS	2	0.20755
SLC6A5	2	0.208832
SSH2	2	0.212602
TAF6	2	0.214091
LRRC43	2	0.21565
NEURL4	3	0.217375
NFATC4	2	0.220982
OSBP2	2	0.221538
USHBP1	2	0.224585
ATP1A2	2	0.224709
SCRIB	4	0.225932
MATN4	2	0.230141
SEZ6L2	2	0.23166
MEPCE	2	0.232151
ATP13A5	2	0.232548
MAGEL2	3	0.236811
SOX6	2	0.237174
PLD1	2	0.238094
AXIN2	2	0.238457
ZNF592	3	0.238549
SLC4A2	2	0.244769
NLRP4	2	0.246559
DIAPH1	2	0.250997
CTCF	2	0.253794
DCC	2	0.254612
B4GALNT3	2	0.256621
ADAMTS8	2	0.260992
ATP1A3	2	0.261113
LRCH4	2	0.262022
EPPK1	4	0.262533
FBXO10	2	0.263308
SIPA1L1	3	0.264069
PIK3CD	2	0.286067
FGD1	2	0.292378
FBXO38	2	0.29622
ZNF516	2	0.300784
GRM1	2	0.304334
NOL4	2	0.306374
ROR2	2	0.309611
PLEKHH1	2	0.322927
SLIT2	2	0.324088
LRRC16B	2	0.326303
PLEKHG4B	2	0.327838
SALL1	2	0.329077
PPFIA1	2	0.336185
ARHGAP33	2	0.338946
GPR56	2	0.343762
TG	3	0.345897
ZBTB40	2	0.347784
L1CAM	2	0.347848
SPTBN2	3	0.349268
KIAA0922	2	0.351743
CAND2	2	0.353259
RGS12	2	0.35474
ASXL2	2	0.35583
XDH	2	0.35908
MEX3D	2	0.361123
RNF40	2	0.365863
MYOM1	2	0.366463
EVC2	2	0.367183
KDM5B	2	0.370564
LRIG3	2	0.374837
KIAA1683	3	0.379787
ATAD5	2	0.384039
CHD1	2	0.390793
MYH4	2	0.39291
FER1L5	2	0.393422
AFF3	2	0.39663
DCTN1	2	0.403332
ATP10A	2	0.405992
TRIM71	2	0.416241
DAPK1	2	0.416632
FAM83H	2	0.42346
C2CD3	2	0.436458
AUTS2	2	0.439444
DHX37	2	0.439801
CHD5	3	0.454729
KCNT1	2	0.455582
PARP4	2	0.455947
WDFY4	4	0.463906
DLC1	2	0.46649
ATP9B	2	0.468675
SPTBN1	2	0.477706
TRIP11	3	0.488061
GRIN3B	2	0.48864
EML6	2	0.492833
PTPRZ1	2	0.493564
MYH9	3	0.494816
CENPJ	2	0.495279
DOCK3	2	0.501237
DMD	3	0.501851
GLP2R	2	0.528907
WDR81	2	0.533281
MAST4	2	0.544037
ACE	2	0.55445
SHANK3	2	0.562727
NLRC5	2	0.567004
WDR87	2	0.587073
PKHD1L1	2	0.589568
MAP1A	2	0.597265
CACNA1G	2	0.607663
ZFYVE26	2	0.609017
PHRF1	2	0.619725
ZFHX4	3	0.629759
LOXHD1	2	0.641398
CACNA1D	2	0.65466
COL27A1	2	0.66605
ADCY4	2	0.67993
CASKIN1	2	0.688793
ABCA4	2	0.689003
TRRAP	3	0.689311
TNRC18	3	0.689681
DSCAML1	2	0.719035
CAD	2	0.720788
SIGLEC1	3	0.721687
RERE	2	0.728168
DMXL1	2	0.729881
IL17RA	2	0.741058
KIAA0100	2	0.746519
CELSR1	2	0.766029
DENND4B	3	0.786916
CSMD3	2	0.795487
UBR5	2	0.817053
F8	2	0.829603
NAV3	2	0.832522
ALMS1	2	0.832953
SRCAP	2	0.837272
VPS13C	2	0.84413
MYCBP2	2	0.86571
ATP8B3	2	0.866962
SYNE2	2	0.870094
USP36	2	0.904414
MICAL3	2	0.920616
NBEA	2	0.921763
MUC6	3	0.930012
PCLO	3	0.951668
MUC2	3	0.954304
FREM2	2	0.956978
FAM186A	2	0.957247
BZRAP1	2	0.962849
SETD1B	2	0.966957
HERC2	3	0.977516
PKHD1	2	0.978137
CUBN	3	0.978784
CACNA1B	4	0.980499
RYR2	2	0.992694
DNAH3	2	0.994141
RYR3	2	0.994438
SMG1	2	0.995645
CMYA5	2	0.995652
MYO1A	2	0.996336
PLXNA3	3	0.996371
SYNE1	5	0.9972
SSPO	2	0.999245
MEGF8	2	0.999517
XIRP2	2	0.999691
MUC16	3	0.999927
MUC5B	2	0.999949
ANK2	2	0.999991
DOCK5	2	0.999991
DST	2	0.999993
CHD2	2	0.999997
HSPG2	2	0.999998
FCGBP	2	0.999998
LRP1	3	0.999999
TTN	6	1
