# Supplementary material for: Bone marrow derived stromal cells from myelodysplastic syndromes are altered but not clonally mutated in vivo
Source: Nat Commun. 2021 Oct 25;12:6170. doi: 10.1038/s41467-021-26424-3 (PMC8546146; doi:10.1038/s41467-021-26424-3)
Supplement: Supplementary file 8 — Supplemental Data5 [file 41467_2021_26424_MOESM8_ESM.xlsx]

## Sheet: Tabelle1
gene	sample/patient
ZFX	UPN79
ZNF112	UPN79
PRR14L	UPN79
A2M	UPN221
CLEC2B	UPN221
IQCB1	UPN221
ZFX	UPN1999_P0
TMEM237	UPN223
RANK	UPN223
TTN	UPN223
ACSL5	UPN247
FLVCR2	UPN247
RANK	UPN247
OR52E2	UPN237
OTOF	UPN237
UNC79	UPN237
ZBTB39	UPN237
CCDC47	UPN252
ELMOD1	UPN252
GLRA2	UPN252
LGR6	UPN252
HERC1	UPN1999
OR4E2;DAD1	UPN1999
FAM78A	UPN1999
RPUSD2	UPN1999
ADK	UPN1999
MIR410	UPN1999
SUCO	UPN1999
ZNF462	UPN1999
COL27A1	UPN1999
SLC12A5	UPN1999
DISP1	UPN1999
COL6A3	UPN1999
ETAA1	UPN1999
GABBR2	UPN1999
FN1	UPN1999
KIAA0895	UPN1999
LDLR	UPN1999
JAG1	UPN1999
KCNJ4	UPN1999
NDUFA11	UPN1999
AOAH	UPN1999
RTF1	UPN1999
PLCH2	UPN1999
C8A	UPN1999
RTCA	UPN1999
TMEM92	UPN1999
PROSER1	UPN1999
MARC1	UPN1999
RYR2	UPN1999
LRRC40	UPN1999
SPTBN1_A	UPN1999
SPTBN1_B	UPN1999
GIPC1	UPN1999
PTCHD4	UPN1999
REPS2	UPN1999
MPV17L_A	UPN1999
MPV17L_B	UPN1999
RUNX1T1_A	UPN1999
RUNX1T1_B	UPN1999
NRXN1_A	UPN1999
NRXN1_B	UPN1999
LZTFL1	UPN1999
GABRA4	UPN1999
SLC27A2_A	UPN1999
MYH10	UPN1999
SECISBP2L	UPN1999
AHDC1	UPN1999
RIN3	UPN1999
G6PC	UPN1999
FCRL5	UPN1999
FAM117B	UPN1999
SCN11A	UPN1999
CDH7	UPN1999
FBRSL1	UPN1999
KIAA2026	UPN1999
MOGAT2	UPN1999
KIF13A	UPN1999
VPS13B	UPN1999
FAM19A1	UPN1999
FAM19A1_A	UPN1999
PCDHA11	UPN1999
ZFX	UPN1999
PLB1_A	UPN1999
PLB1_B	UPN1999
TTYH3	UPN1999
KLHDC8A	UPN1999
RAD23A	UPN1999
DGCR6	UPN1999
TKTL1	UPN1999
CLEC4F	UPN1999
MYADML	UPN1999
SLC27A2_B	UPN1999
DUOX2_A	UPN1999
DUOX2_B	UPN1999
PTCRA	UPN1999
DPYD_A	UPN1999
DPYD_B	UPN1999
ZNF334	UPN1999
C22orf42	UPN417
DOCK8	UPN417
HMMR	UPN417
KMT2D	UPN417
MMP27	UPN417
SERPIND1	UPN417
SHCBP1L	UPN417
UNC5A	UPN417
ZNF853	UPN417
C21orf91	UPN44
GBP5	UPN44
INVS	UPN44
ZDBF2	UPN44
TRPM2	UPN23
WDR6	UPN23
MUC16	UPN23
SH3BP2	UPN23
LRRN4	UPN23
RALGAPB	UPN23
DACH2	UPN23
AQP2	UPN23
